# Supplementary material for: Influence of genetic polymorphisms on serum biomarkers of cardiac health
Source: Medicine (Baltimore). 2023 Jun 9;102(23):e33953. doi: 10.1097/MD.0000000000033953 (PMC10256409; doi:10.1097/MD.0000000000033953)
Supplement: Supplementary file 2 [file medi-102-e33953-s002.xlsx]

## Sheet: Sheet1
Supplementary Digital Content 2. Table that gives the average levels of the respective serum cardiac markers for all three genotypes
Supplementary Table 2a: Average cardiac markers levels in homozygous wild type of all SNPs (1/3)
SNP	Cholesterol, Total	LDL Direct	HDL Direct	Triglyceride	Apo A-1	Apo B	Lp(a)	hs-CRP	Homocysteine	NT-proBNP	sdLDL	ox-LDL	MPO	Apo B: Apo A-1	LDL Calculation	PLAC
s10757274	182.5 ± 28.58	115.1 ± 33.02	54.2 ± 11.5	107.6 ± 63.7	168.49 ± 29.57	93.58 ± 22.19	37.26 ± 34.85	1.52 ± 1.24	9.5 ± 3.07	45.34 ± 32.39	33.68 ± 12.56	42.91 ± 14.94	1036.28 ± 1279.81	0.58 ± 0.18	106.78 ± 31.28	156.95 ± 31.57
rs10757278	183.24 ± 28.06	116.1 ± 32.51	54.29 ± 11.22	104.9 ± 63.3	168.16 ± 28.86	94.16 ± 21.79	37.51 ± 33.99	1.46 ± 1.24	9.52 ± 2.99	44.41 ± 31.86	33.56 ± 12.26	42.85 ± 14.56	1051.65 ± 1249.39	0.58 ± 0.17	107.97 ± 30.97	156.48 ± 30.84
rs2383207	192.5 ± 28.62	126 ± 33.43	58.33 ± 10.09	75.75 ± 23.65	176.68 ± 27.27	98.56 ± 23.7	42.1 ± 39.81	1.28 ± 1.23	9.6 ± 2.73	47.43 ± 36.35	33.65 ± 12.76	44.6 ± 16.19	1108.44 ± 1324.84	0.58 ± 0.19	119.02 ± 30.09	162.33 ± 34.19
rs2383206	185.06 ± 29.03	117.89 ± 33.37	55.06 ± 10.89	95.72 ± 46.27	170.5 ± 27.02	95.31 ± 22.65	40.63 ± 35.17	1.35 ± 1.16	9.67 ± 3.11	49.4 ± 31.58	33.96 ± 12.82	41.84 ± 14.58	1086.73 ± 1342.32	0.58 ± 0.17	110.86 ± 30.29	158.78 ± 32.28
rs169713	186.51 ± 41.18	119.67 ± 35.1	54.92 ± 14.44	102.79 ± 46.01	168.14 ± 35.94	95.9 ± 24.36	35.31 ± 32.8	3.01 ± 6.7	9.99 ± 3.6	115.71 ± 273	31.66 ± 10.43	45.44 ± 19.41	1001.94 ± 946.77	0.59 ± 0.19	111.03 ± 35.93	169.89 ± 40.94
rs12526453	178 ± 32.82	106.4 ± 29.42	56.4 ± 17.12	109.2 ± 92.41	170.13 ± 33.11	85.69 ± 20.19	48.43 ± 43.09	1.19 ± 1.07	12.79 ± 6.5	173.95 ± 385.08	29.32 ± 9.2	39.37 ± 14.37	863.05 ± 1181.51	0.53 ± 0.19	99.76 ± 28.85	163.5 ± 29.16
rs2200733	186.73 ± 36.65	119.7 ± 33.26	54.35 ± 17.74	110.56 ± 60.36	165.13 ± 37.16	96.25 ± 24.57	36.64 ± 35.4	3.55 ± 8.73	9.71 ± 3.19	108.96 ± 194.08	32.5 ± 12.87	45.92 ± 20.19	995.11 ± 1021.45	0.61 ± 1	110.26 ±31.99	170.04 ± 40.8
rs10033464	187.33 ± 37.96	122.08 ± 34.56	53.82 ± 14.79	102.86 ± 55.01	165.47 ± 37.46	97.06 ± 24.94	32.38 ± 31.36	3.18 ± 8.59	10.04 ± 4.08	129.6 ± 286.86	32.93 ± 13.08	47.35 ± 19.38	1069.49 ± 1044.65	0.62 ± 0.22	112.94 ± 34.2	170.95 ± 40.66
rs4680	187.56 ± 33.38	121.15 ± 33.01	51.96 ± 39.37	112.44 ± 65.41	160.2 ± 30.26	98.21 ± 26.12	43.44 ± 35.61	2.25 ± 3.46	9.18 ± 2.96	57.4 ± 57.16	34.49 ± 15.36	43.57 ± 19.9	1010.58 ± 1228.49	0.64 ± 0.23	113.1 ± 30.71	164.33 ± 31.97
rs4646994	187.8 ± 31.64	125.28 ± 30.12	48.4 ± 14.3	117.64 ± 60.13	158.23 ± 36.57	102.64 ± 22.83	32.36 ± 27.51	3.04 ± 4.15	9.61 ± 3.28	76.32 ± 82.67	35.38 ± 13.92	49.5 ± 18.42	1292.81 ± 1119.19	0.68 ± 0.22	115.87 ± 28.15	172.84 ± 35.14
rs10911021	186.55 ± 41.19	122.73 ± 42.98	56.73 ± 14.2	87.45 ± 34.77	182.58 ± 37.32	95.36 ± 29.18	26.89 ± 28.61	2.9 ± 3.6	10.7 ± 2.84	151.15 ± 274.05	32.79 ± 13.47	38.52 ± 12.92	1898.12 ± 1299	0.55 ± 0.21	112.33 ± 42.02	160.82 ± 41.61
rs1801133	182.46 ± 40.1	115.24 ± 36.52	51.32 ± 14.55	121.39 ± 81.65	157.32 ± 33.19	95.49 ± 27.78	36.34 ± 34.14	1.98 ± 2.73	9.48 ± 2.58	49.87 ± 50.91	34.44 ±1 4.11	48.16 ± 18.7	974.19 ± 1042.34	0.64 ± 0.24	106.87 ± 36.31	168.54 ± 37.27
rs1801131	185.37 ± 35	120.85 ± 29.98	52.24 ± 17.38	111.19 ± 56.24	159.72 ± 33.51	96.2 ± 21.4	39.81 ± 36.89	2.03 ± 2.95	9.78 ± 3.98	80.58 ± 105.6	33.2 ± 11.2	46.13 ± 19.34	789.55 ± 949.92	0.63 ± 0.19	110.89 ± 28.85	168.19 ± 36.23
rs2472297	186.75 ± 37.36	120.58 ± 34.57	54.53 ± 16.74	101.22 ± 52.19	164.71 ± 34.09	96.31 ± 24.94	38.29 ± 35.49	2.54 ± 6.66	9.98 ± 3.87	98.38 ± 190.76	33.06 ± 12.37	46.32 ± 17.19	1014.12 ± 1100.89	0.61 ± 0.21	111.98 ± 33.02	168.68 ± 39.95
rs762551	191.44 ± 38.02	120.78 ± 33.79	56.47 ±17.25	117.42 ± 70.68	171.82 ± 36.74	96.7 ± 23.24	34.34 ± 31.93	3.09 ± 8.12	9.26 ±2.73	64.69 ± 58.45	32.41 ± 12.74	46.18 ± 21.01	756.67 ± 574.5	0.59 ± 0.19	111.48 ± 34.01	169.16 ± 41.58
rs4238001	186.83 ± 37.49	120.85 ± 34.6	53.54 ± 16.63	109.17 ± 61.92	163.79 ± 35.2	96.65 ± 24.52	37.44 ± 34.5	3.29 ± 8.08	9.92 ± 3.78	95.45 ± 179.75	33.03 ± 12.41	46.53 ±19.06	1004.08 ± 1052.67	0.62 ± 0.21	111.46 ± 33.99	170.69 ± 39.06
rs1799998	189.95 ± 51.29	116.79 ± 46.11	60.37 ± 16.29	102.84 ± 47.06	178.25 ± 34.49	93.89 ± 32.16	39.13 ± 31.83	1.33 ± 1.12	9.17 ± 2.53	81.59 ± 73.66	29.72 ± 11.03	45.21 ± 24.18	1167.85 ± 1344.41	0.55 ± 0.25	109.01 ± 46.95	161.26 ± 42.89
rs1050450	186.88 ± 40.18	119.72 ± 36.76	53.67 ± 19.01	112.49 ± 60.6	161.58 ± 37.37	96.84 ± 26.37	39.58 ± 38.77	3.55 ± 8.17	9.61 ± 3.17	100.74 ± 203.97	32.59 ± 12.11	50.88 ± 20.98	778.16 ± 717.27	0.63 ± 0.23	110.71 ± 35.75	171.67 ± 40.74
rs3918226	189.68 ± 37.85	122.23 ± 34.84	54.7 ± 16.74	110.08 ± 61.24	166.73 ± 35.58	98.04 ± 24.84	35.52 ± 32.42	2.7 ± 5.59	9.94 ± 3.68	110.46 ± 257.56	33.39 ±12.83	47.69 ± 20.01	998.55 ± 1028.31	0.62 ± 0.21	112.96 ± 34.19	168.44 ± 40.12
rs1549758	193.27 ± 37.7	125.44 ± 36.01	53.93 ± 13.94	113.81 ± 65.9	165.13 ± 33.11	101.7 ± 25.44	38.37 ± 33.76	3.19 ± 6.71	9.94 ± 3.53	97.02 ± 206.77	34.65 ±12.06	47.37 ± 20.68	1124.64 ± 1130.66	0.65 ± 0.22	116.58 ± 36.13	165.39 ± 37.98
rs1799983	194.27 ± 38.42	127.29 ± 35.95	53.09 ± 13.73	114.27 ± 66.25	162.87 ± 32.16	103.02 ± 25.35	39.22 ± 34.22	3.32 ± 6.86	9.86 ± 3.53	99.35 ± 211.96	35.18 ± 12.13	47.39 ± 21.1	1071.7 ± 1094.82	0.66 ± 0.22	118.33 ± 35.9	166.71 ± 38.54
rs1042714	187.8± 40.3	123.59± 34.45	51.61± 13.94	111.39± 62.04	159.5± 32.07	100.44± 25.4	33.17± 29.88	3.55± 8.77	9.47± 3.35	62.66± 71.13	35.31±13.53	48.56± 18.47	919.52± 1026.05	0.66 ± 0.22	113.9± 33.78	165.43 ± 41.03
rs670	192.64 ± 34.59	124.88 ± 32.67	55.37 ± 15.42	108.69 ± 60.06	170.18 ± 35.32	99.49 ± 23.69	38.19 ± 37.02	2.63 ± 6.17	9.46 ± 3.29	103.1 ± 180.38	34.15 ± 13.64	45.75 ± 19.27	1068.06 ± 1076.38	0.61 ± 0.21	115.53 ± 31.52	169.54 ± 40.59
rs5082	192.51 ± 33.42	124.31 ± 33.12	52.14 ± 14.79	115.88 ± 64.41	163.26 ± 34.08	100.9 ± 23.47	41.71 ± 34.28	1.7 ± 2.46	10.45 ± 3.9	108.01 ± 291.66	35.32 ± 14.11	47.98 ± 20.77	1074.54 ± 1052.39	0.65 ± 0.21	117.19 ± 32.81	171.67 ± 38.32
rs1126742	189.18 ± 37.21	121.5 ±34.81	54.93 ± 16.66	108.73 ± 60.98	166.98 ± 35.17	97.62 ± 24.85	35.06 ± 32.72	2.71 ± 5.68	10.05 ± 3.69	112.87 ± 260.96	33.41 ± 12.72	47.67 ± 20.2	1003.76 ± 1035.01	0.62 ± 0.22	112.5 ± 33.99	168.59 ± 40.05
rs2108622	186.32 ± 39.44	116.4 ± 34.98	54.91 ± 15.79	115.6 ± 61.86	167.75 ± 37.48	94.74 ± 23.89	36.25 ± 34.58	3.85 ± 10.06	10.14 ± 4.28	136.35 ± 305.09	31.28 ± 11.14	49.01 ± 20.44	941.74 ± 888.74	0.6 ± 0.2	108.28 ± 34.12	161.07 ± 35.82
rs5186	189 ± 37.96	121.83 ± 34.18	52.48 ± 13.32	114.07 ± 60.96	161.41 ±33.89	98.83 ± 22.51	37.61 ± 31.94	3.03 ± 6.93	10.34 ± 4.27	148.84 ± 328.42	33.71 ± 10.86	45.68 ± 19.6	956.99 ± 1049.03	0.64 ± 0.19	113.7 ± 34.77	163.12 ± 40.68
rs138326449	NA	NA	NA	NA	NA	NA	NA	NA	NA	NA	NA	NA	NA	NA	NA	NA
Supplementary Table 2b: Average cardiac markers levels in heteozygous type of all SNPs (1/3)
SNP	Cholesterol, Total	LDL Direct	HDL Direct	Triglyceride	Apo A-1	Apo B	Lp(a)	hs-CRP	Homocysteine	NT-proBNP	sdLDL	ox-LDL	MPO	Apo B: Apo A-1	LDL Calculation	PLAC
s10757274	186.19 ± 36.92	120.53 ± 33.32	53.04 ± 18.19	112.54 ± 64.05	162.26 ± 38.13	97.04 ± 24.53	33.02 ± 31.08	3.6 ± 9.13	9.91 ± 3.91	130.22 ± 299.39	33.32 ± 13.77	48.13 ± 20.81	1029.17 ± 1008.07	0.63 ± 0.22	110.64 ± 32.32	172.1 ± 41.71
rs10757278	186.36 ± 37.55	121.2 ± 33.39	52.2 ± 17.81	114.77 ± 63.14	160.62 ± 36.6	97.35 ± 24.54	33.74 ± 31.66	3.84 ± 9.38	10.09 ± 3.86	132.31 ± 303.67	33.79 ± 13.75	48.84 ± 20.95	1037.5 ± 1022.16	0.64 ± 0.21	111.21 ± 32.38	173.41 ± 40.55
rs2383207	183.6 ± 37.61	118.65 ±34.49	50.69 ± 14.75	120.98 ± 68.45	159.58 ± 36.43	95.45 ± 25.32	32.63 ± 32.17	3.78 ± 9.53	10.06 ± 3.95	139.94 ± 311.96	33.75 ± 14.28	46.71 ± 20.67	1032.46 ± 1042.23	0.63 ± 0.22	108.71 ± 33.97	172.19 ± 38.78
rs2383206	185.35 ± 37	120.47 ± 33.56	50.82 ± 14.77	120.16 ± 68.31	160.1 ± 36.6	96.82 ± 24.91	32.93 ± 32.04	3.84 ± 9.53	10.1 ± 3.95	138.89 ± 312.29	34.13 ± 14.04	47.19 ± 20.44	1040.84 ± 1039.64	0.64 ± 0.22	110. ± 33.33	171.03 ± 39.47
rs169713	190.74 ± 31.91	126.08 ± 33.31	53.82 ± 19.98	109.2 ± 65.11	162.35 ± 36.75	99.96 ± 25.43	37.43 ± 37.54	3.34 ± 9.29	9.64 ± 3.86	111.36 ± 222.66	35.48 ± 15.23	49.47 ± 20.01	982.08 ± 1058.87	0.66 ± 0.25	115.08 ± 30.58	170.85 ± 38.95
rs12526453	179.18 ± 40.13	113.3 ± 34.58	52.05 ± 15.78	124.23 ± 64.45	164.38 ± 38.56	93.6 ± 25.85	36.08 ± 36.3	3.66 ± 9.32	9.34 ± 2.56	144.83 ± 335.18	32.96 ± 14.97	46.07 ± 21.71	857.78 ± 761.33	0.6 ± 0.23	102.28 ± 33.78	163.3 ± 39.94
rs2200733	190.34 ± 40.89	124.97 ± 37.38	52.48 ± 13.28	107.21 ± 59.15	162.65 ± 33.38	99.87 ± 24.71	34.07 ±31.05	1.86 ± 2.92	10.32 ± 4.59	115.83 ± 362.06	35.05 ±11.74	50.54 ± 16.83	1030.86 ± 1008.5	0.64 ± 0.2	116.42 ± 37.91	169.17 ± 35.53
rs10033464	183.12 ± 32.08	115.6 ± 32.41	52.64 ± 20.75	124.04 ± 74.22	157.86 ± 30.3	96.51 ± 23.11	45.5 ± 39.78	3.21 ± 3.95	9.13 ± 1.89	49.43 ± 50.61	33.95 ± 12.1	48.18 ± 16.79	886.22 ± 950.57	0.64 ± 0.2	105.67 ± 29.06	166.04 ± 37.18
rs4680	185.93 ± 39.37	118.69 ± 33.85	55.69 ± 15.45	100.58 ± 49.25	170.46 ± 38.77	94.92± 24.07	27.77± 26.34	3.47 ± 9.92	9.74 ± 4.12	129.38 ± 310.98	30.64± 11.65	48.91 ± 19.65	864.19 ± 732.69	0.59 ± 0.21	110.12 ± 34.37	168.27 ± 45.19
rs4646994	183.67 ± 38.02	118.09 ± 33.82	54.27 ± 18.82	107.35 ± 58.67	161.67 ± 39.21	93.62 ± 23.62	37.79 ± 39.41	3.72 ± 10.12	10.09 ± 4.18	151.78 ± 335.82	32.28 ± 12.6	44.8 ± 18.74	861.82 ± 863.62	0.61 ± 0.2	107.93 ± 32.06	170.13 ±41.46
rs10911021	191.44 ± 35.43	125.94 ± 32.25	54.68 ± 19.02	109.22 ± 66.32	161.56 ± 35.52	101.22 ± 24	37.35 ± 29.39	4.38 ± 10.63	10.35 ± 4.64	106.97 ± 204.42	34.68 ± 13.77	47.99 ± 18.92	1133.42 ± 1143.42	0.66 ± 0.22	114.92 ± 32.01	169.3 ± 36.46
rs1801133	189.91 ± 36.57	124.2 ± 33.37	54.76 ± 18.17	103.35 ± 40.31	167.21 ± 36.29	98.33 ± 23.14	35.09 ± 31.67	4.4 ± 10.27	9.75 ± 3.71	151.47 ± 332.17	32.65 ± 12.33	47.74 ± 19.94	946.99 ± 828.82	0.62 ± 0.19	114.48 ± 32.66	171.91 ± 42.37
rs1801131	191.68 ± 40.61	122.24 ± 39.19	56.17 ± 14.79	103.85 ± 63.17	171.36 ± 36.62	98.61 ± 28.44	31.59 ± 30.42	4.41 ± 11.49	9.76 ± 3.5	158 ± 379.38	33.01 ± 14.5	47.17 ± 18.61	1036.37 ± 811.21	0.61 ± 0.25	114.74 ± 38.46	175.27 ± 46.12
rs2472297	187.88 ± 40.06	121 ± 35.24	52.23 ± 16.76	122.35 ± 67.37	165.24 ± 43.03	98.83 ± 24.82	29.9 ± 30.45	4.51 ± 9.92	9.55 ± 3.14	146.15 ± 384.28	33.6 ± 14.11	50.11 ± 25.7	1018.31 ± 763.43	0.64 ± 0.22	111.18 ± 36.52	169.65 ± 41.32
rs762551	181.77 ± 37.6	119.33 ± 36.78	51.86 ± 15.62	97.12 ± 46.3	158.4 ± 34.47	96.7 ± 27.36	33.86 ± 30.12	3.3 ± 7.71	10.57 ± 4.52	129.08 ± 254.5	33.79 ± 13.21	48 ± 18.12	1259.15 ± 1300.79	0.64 ± 0.24	110.48 ± 34.88	169.35 ± 38.86
rs4238001	191.2 ± 38.16	121.07 ± 31.95	56.6 ± 15.64	106.53 ± 44.94	170.61 ± 40.54	99.93 ± 24.3	24.37 ± 28.37	1.8 ± 1.85	9.08 ± 2.43	196.02 ± 495.95	33.97 ± 13.98	51.97 ± 21.85	950.75 ± 668.07	0.61 ± 0.2	113.29 ± 30.32	160.4 ± 42.04
rs1799998	189.56 ± 32.7	124.02 ± 28.79	54.67 ± 18.52	108.54 ± 61.06	164.86 ± 40.22	99.56 ± 20.69	32.3 ± 31.64	3.33 ± 7.92	10.09 ± 4.07	95.77 ± 187.88	34.09 ± 11.99	48.37 ± 19.11	982.59 ± 922.85	0.64 ± 0.2	113.19 ± 28.25	165.77 ± 37.91
rs1050450	192.26 ± 34	126.02 ± 30.78	54.42 ± 13.58	105.72 ± 62.95	166.62 ± 34.87	100.62 ± 22.07	33.92 ± 28.28	2.65 ± 7.39	10.01 ± 4.17	124.2 ± 313.9	35.72 ± 13.34	44.11 ± 17.61	1293.01 ± 1292.06	0.63 ± 0.19	116.69 ± 30.71	169.05 ± 40.45
rs3918226	162.78 ± 20.99	106 ± 20.49	45.89 ± 10.66	94.78 ± 38.07	142.82 ± 33.25	86.85 ± 16.8	36.86 ± 49.98	7.29 ± 18.87	8.26 ± 2.62	97.98 ±74.52	30.57 ± 9.51	42.78 ± 11.6	976.02 ± 758.21	0.64 ± 0.19	97.93 ± 18.79	178.22 ± 31.57
rs1549758	179.95 ± 37.46	115.91 ± 31.83	53.02 ± 19.1	104.98 ± 52.31	161.79 ± 37.38	91.34 ± 22.63	33.13 ± 35.7	3.14 ± 9.07	9.93 ± 3.83	118.51 ± 297.7	32.21 ± 13.68	48.11 ± 18.62	856.22 ± 835.25	0.59 ± 0.2	105.93 ± 29.44	175.28 ± 40.56
rs1799983	179.73 ± 36.65	115.07 ± 31.41	53.58 ± 18.85	103.51 ± 52.34	163.24 ± 37.17	90.95 ± 22.25	32.92 ± 35.11	3.06 ± 8.87	10.04 ± 3.85	114.71 ± 291.41	31.9 ± 13.47	48.25 ± 18.33	920.07 ± 931.6	0.59 ± 0.2	105.45 ± 29.14	173.78 ± 40.26
rs1042714	188.91 ± 35.58	120.11 ± 35.24	57.23 ± 18.96	97.98 ± 36.95	171.43 ± 39.2	96.21 ± 23.74	37.65 ± 36.52	2.88 ± 7.45	10.23 ± 4.16	181.07 ± 357.63	30.2 ± 9.74	45.49 ± 20.67	994.78 ± 884.33	0.59 ± 0.2	112.09 ± 33.93	169.49 ± 40.68
rs670	178.65 ± 40.31	113.76 ± 35.71	52.43 ± 18.7	109.35 ± 62.34	156.1 ± 36.45	92.28 ± 24.89	30.13 ± 27.53	4.07 ± 9.88	10.33 ± 4.24	122.74 ± 348.05	31.38 ± 10.88	48.93 ± 17.99	928.34 ± 911.56	0.63 ± 0.21	104.35 ± 34.94	169.08 ± 39.11
rs5082	185.08 ± 39.09	118.18 ± 34.48	56.86 ± 18.39	104.47 ± 56.98	169.23 ± 38.55	94.67 ± 24.99	29.11 ± 33.28	3.61 ± 8.4	9.07 ± 3.12	111.29 ± 214.42	31.14 ± 10.97	48.19 ± 17.76	990.51 ± 1021.22	0.59 ± 0.22	107.32 ± 32.7	163.92 ± 39.28
rs1126742	173.5 ± 37.88	115.92 ± 28.6	46.25 ± 12.88	109.42 ± 50.32	146.86 ± 37.87	93.03 ± 20.97	40.14 ± 43.7	6.03 ± 16.26	7.83 ± 2.27	81.87 ± 77.98	31.18 ± 11.67	44.18 ± 12.07	939.96 ± 763.94	0.65 ± 0.12	105.37 ± 28.5	174.58 ± 35.32
rs2108622	187.95 ± 37.41	124.39 ± 34.15	54.22 ± 18.38	100.41 ± 60.77	164.79 ± 35.71	97.86 ± 24.36	33.22 ± 31.62	2.12 ± 2.83	9.72 ± 2.71	87.84 ± 174.38	35.2 ± 13.56	45.2 ± 19.57	1116.7 ± 1234.13	0.62 ± 0.2	113.65 ± 34.21	180.34 ± 45.12
rs5186	184.64 ± 37.42	117.8 ± 34.83	57.09 ± 19.97	97.25 ± 51.55	170.88 ± 38.37	93.82 ± 27.25	34.29 ± 37.67	3.35 ± 8.79	9.22 ± 2.67	65.33 ± 67.49	31.82 ± 14.73	49.39 ± 20.24	1109.96 ± 975.39	0.58 ±0.23	108.1 ± 31.66	173.09 ± 35.61
rs138326449	NA	NA	NA	NA	NA	NA	NA	NA	NA	NA	NA	NA	NA	NA	NA	NA
Supplementary Table 2c: Average cardiac markers levels in homozygous mutant type of all SNPs (1/3)
SNP	Cholesterol, Total	LDL Direct	HDL Direct	Triglyceride	Apo A-1	Apo B	Lp(a)	hs-CRP	Homocysteine	NT-proBNP	sdLDL	ox-LDL	MPO	Apo B: Apo A-1	LDL Calculation	PLAC
s10757274	196.6 ± 46.34	127.85 ± 38.17	56.85 ± 14.69	97.3 ± 36.6	169.43 ± 34.39	100.85 ± 26.68	42.88 ± 42.08	2.86 ± 4.6	9.73 ± 3.2	102.79 ± 146.67	32.08 ± 7.91	48.78 ± 18.87	846.59 ± 667.72	0.62 ± 0.22	120.29 ± 38.81	171.9 ± 37.92
rs10757278	195 ± 45.21	124.67 ± 38.78	59.19 ± 15.96	93.95 ± 41.5	174.27 ± 39.11	99.27 ± 27.2	39.67 ± 41.3	2.3 ±3.41	9.19 ± 3.49	102.52 ± 142.83	30.77 ± 8.59	46.82 ± 18.91	813.38 ± 641.08	0.6 ± 0.23	117.02 ± 39.35	169 ± 42.46
rs2383207	192.65 ± 39.88	123.15 ± 34.28	58.38 ± 19.88	98.26 ± 43.7	169.93 ± 36.61	99.61 ± 23.38	38.82 ± 35.27	2.43 ± 3.67	9.41 ± 3.31	75.65 ± 117.15	31.9 ± 8.9	49.28 ± 18.51	891.97 ± 817.63	0.61 ± 0.2	114.61 ± 33.66	166.35 ± 42.83
rs2383206	193.57 ± 43.32	123.71 ± 36.72	60.21 ± 21.03	92.07 ± 39.03	171.31 ± 38.67	98.89 ± 25.1	38.39 ± 37.64	2.51 ± 3.99	9.25 ± 3.18	82.76 ± 127.94	30.48 ± 8.23	50.99 ± 19.71	840.97 ± 630.19	0.6 ± 0.21	114.94 ± 36.23	172.07 ± 43.61
rs169713	175.67 ± 30.96	99.83 ± 20.38	44.83 ± 8.21	169.33 ± 113.54	144.65 ± 23.98	91.2 ± 18.62	27.31 ± 20.92	2.16 ± 1.8	8.87 ± 2.2	30.84 ± 21.82	33.77 ± 14.27	52.4 ± 16.51	1036.16 ± 1416.4	0.65 ± 0.17	96.97 ± 19.35	152.33 ± 24.98
rs12526453	194.76 ± 35.21	128.6 ± 33.03	54.86 ± 16.96	98.1 ± 47.02	164.06 ± 34.9	101.49 ± 23.36	33.11 ± 30.46	3.01 ± 6.8	9.61 ± 3.42	73.87 ± 108.07	33.96 ± 11.26	49.48 ± 18.4	1115.5 ±1118.37	0.65 ± 0.19	120.28 ± 31.89	174.36 ± 40.47
rs2200733	172.5 ± 16.26	107 ± 16.97	60.5 ±0.71	64.5 ±44.55	179.98 ± 29.67	89.88 ±19.62	19.27 ± 8.73	2.81 ± 0.63	5.71 ± 0.16	34.18 ± 28.91	31.15 ± 17.89	52.59 ± 32.84	561.21 ± 210.99	0.5 ±0.03	99.1 ± 8.06	140.5 ± 40.47
rs10033464	210.6 ± 52.71	128.6 ± 39.28	62.8 ± 18.63	125.4 ± 38.53	187.71 ± 30.37	100.75 ± 27.23	36.92 ± 38.89	0.8 ± 0.52	9.56 ± 2.21	94.67 ± 81.03	32.82 ± 7.43	41.71 ± 34.1	412.93 ± 151.84	0.54 ± 0.13	122.72 ± 42.52	159 ± 35.55
rs4680	190.5 ± 38.4	125.23 ± 36.6	52.38 ± 21.19	122.42 ±72.1	157.37 ± 33.99	100.58 ± 23.75	44.14 ± 42.73	3.11 ± 4.19	10.58 ± 3.05	121.23 ± 213.63	37.1 ± 10.3	47.69 ± 18.79	1262.47 ± 1219.76	0.66 ± 0.2	113.63 ± 34.99	176.46 ± 33.23
rs4646994	194.5 ± 41.11	122.43 ± 38.46	58.32 ±11.62	103.79 ± 62.55	176.58 ± 25.1	99.01 ± 26.92	34.3 ±27.49	1.86 ± 1.71	9.42 ± 2.66	55.77 ± 56.51	32.9 ± 11.43	50.18 ± 21.69	997.16 ± 1133.68	0.58 ± 0.21	115.42 ± 39.95	164.36 ± 39.92
rs10911021	183.38 ± 38.97	115.06 ± 33.66	52.55 ± 14.03	113.36 ± 56.62	163.95 ± 35.45	93.14 ± 23.49	35.84 ± 39.43	1.74 ± 2.36	9.01 ± 2.17	102.26 ± 284.61	31.63 ± 11.03	48.58 ± 21.02	640.21 ± 498.87	0.59 ± 0.19	108.16 ± 33.05	171.19 ± 42.5
rs1801133	192.85 ± 32.74	124.85 ± 28.85	59 ± 14.08	91.77 ± 36.97	177.88 ± 39.71	97.11 ± 18.97	35.61 ± 43.95	1.07 ± 0.64	11.03 ± 5.66	122.61 ± 171.23	31.21 ± 8.03	42.59 ± 20.62	1273.94 ± 1505.84	0.57 ± 0.15	115.49 ± 26.45	160.54 ± 34.7
rs1801131	182.62 ± 38.47	116.69 ± 35.45	54.15 ± 18.01	114.54 ± 65.89	164.73 ± 42.13	96.14 ± 24.08	30.97 ± 31.58	3.25 ± 4.24	10.02 ± 2.48	75.99 ± 59.39	33.45 ± 12.47	52.39 ± 23.1	1731.84 ± 1434.03	0.61 ± 0.17	105.55 ± 35.42	154.77 ± 25.17
rs2472297	195.6 ± 28.97	124.8 ± 25.14	54.2 ± 12.09	155.2 ± 100.8	162.57 ± 27.38	100.39 ± 14.91	24.4 ± 22.86	3.94 ± 6.64	8.43 ±1.03	88.45 ± 103.29	32.36 ± 8.84	47.43 ± 17.69	615.39 ± 444.27	0.63 ± 0.14	110.36 ± 27.27	176.2 ± 23.69
rs762551	189.8 ± 33.6	128.1 ± 24.36	49.2 ± 14.6	111.7 ± 35.25	153.05 ± 31.57	101.12 ± 18.11	50.32 ± 55.25	2.06 ± 1.53	9.48 ± 3.35	270.92 ± 601.34	34.54 ± 9.19	50.28 ± 17.29	1188.04 ± 1194.66	0.68 ± 0.13	118.26 ± 24.01	169.4 ± 32.87
rs4238001	NA	NA	NA	NA	NA	NA	NA	NA	NA	NA	NA	NA	NA	NA	NA	NA
rs1799998	182.16 ± 36.56	117.72 ± 35.27	48.91 ± 10.46	112.81 ± 65.06	156.51 ± 25.39	94.64 ± 25.67	39.47 ±39.09	3.68 ± 8.94	9.67 ± 3.35	150.26 ± 376.47	33.55 ± 14.37	46.57 ± 17.37	920.11 ± 937.56	0.62 ± 0.21	110.69 ± 33.38	180.22 ± 39.01
rs1050450	182.16 ± 36.56	117.72 ± 35.27	48.91 ± 10.46	112.81 ± 65.06	156.51 ± 25.39	94.64 ± 25.67	39.47 ±39.09	3.68 ± 8.94	9.67 ± 3.35	150.26 ± 376.47	33.55 ± 14.37	46.57 ± 17.37	920.11 ± 937.56	0.62 ± 0.21	110.69 ± 33.38	180.22 ± 39.01
rs3918226	165.5 ± 29.46	101.5 ± 26.15	53.63 ± 12	99.13 ± 31.76	177.15 ± 30.26	80.09 ± 14.64	16.67 ± 14.01	2.03 ± 2.01	10.08 ± 3.84	91.81 ± 94.42	23.44 ± 5.07	38.66 ± 12.34	960.79 ± 632.08	0.46 ± 0.09	92.05 ± 23.33	153.25 ± 18.82
rs1549758	183.67 ± 28.5	111.67 ± 27.84	61 ± 20.34	87 ± 43.16	182.12 ± 51.32	93.21 ± 19.65	26.6 ± 20.94	1.51 ± 1.38	7.55 ± 2.52	166.24 ± 250.06	25.3 ± 4.36	40.51 ± 12.83	744.94 ± 719.62	0.55 ± 0.18	105.27 ± 28.3	164.17 ± 47.23
rs1799983	182.29 ± 26.27	107 ± 28.25	63.43 ± 19.65	99.14 ± 50.84	189.37 ± 50.63	89.38 ± 20.6	24.3 ± 20.06	1.31 ± 1.36	7.83 ± 2.42	156.01 ± 229.88	25.07 ± 4.03	40.2 ± 11.74	888.88 ± 759.33	0.51 ± 0.19	99.03 ± 30.66	160.57 ± 44.15
rs1042714	182.41 ± 36.51	116 ± 31.19	51 ± 14.17	132.06 ± 92.79	159.83 ± 34.45	90.96 ± 23.61	36.41 ± 37.76	2.41 ± 3.6	9.48 ± 2.65	32.38 ± 21.63	35.77 ± 15.72	48.92 ± 19.22	1201.59 ± 1275.05	0.6 ± 0.2	105 ± 31.83	178.53 ± 31.49
rs670	181.5 ± 50.51	119.75 ± 41.39	44.5 ± 6.81	105.75 ± 31.92	153.53 ± 27.23	101.75 ± 32.11	43.6 ± 33.86	1.49 ± 0.67	10.67 ± 2.48	92.19 ± 96.04	33 ± 8.19	57.7 ± 34.87	433.02 ± 146.64	0.67 ± 0.23	115.85 ± 47.03	166.25 ± 29.86
rs5082	171.38 ± 48.26	117.13 ± 40.19	46.63 ± 8.96	93.13 ± 45.01	145.15 ± 21.95	89.41 ± 25.62	39.93 ± 31.9	8.16 ± 16.72	10.5 ± 4.4	106.13 ± 153.25	32.74 ± 11.41	37.16 ± 21.11	559.01 ± 395.28	0.62 ± 0.17	106.13 ± 40.27	188.5 ± 45.03
rs1126742	NA	NA	NA	NA	NA	NA	NA	NA	NA	NA	NA	NA	NA	NA	NA	NA
rs2108622	191.7 ± 26.95	132 ± 26.67	47.5 ± 10.79	104.5 ± 38.56	147.41 ± 22.22	107.52 ± 27.12	41.96 ± 41.35	2.63 ± 1.75	8.23 ± 2.38	44.46 ± 41.1	35.5 ± 15.58	45.96 ± 12.54	817.7 ± 470.58	0.75 ± 0.26	123.3 ± 23.72	170.5 ± 21.97
rs5186	192.83 ± 37.17	134.33 ± 28.77	45.33 ± 12.16	142.67 ± 90.15	151.86 ± 33.31	104.57 ± 19.66	26.28 ± 24.54	1.57 ± 1.34	8.9 ± 1.98	51.69 ± 37.79	37.7 ± 11.43	47.33 ± 11.47	549.47 ± 740.16	0.7 ± 0.15	118.97 ± 34.85	200.5 ± 42.31
rs138326449	187.64± 37.55	120.83 ± 34.26	54.07 ± 16.5	108.88 ± 59.95	165.11 ± 35.82	97.11 ± 24.52	35.01 ± 33.46	3.1 ±7.57	9.78 ± 3.63	110.24 ± 248.37	33.03 ± 12.56	47.24 ± 19.54	998.85 ± 1010.21	0.62 ± 0.21	111.79 ± 33.53	169.29 ± 39.63
